# Supplementary material for: Climate-driven succession in marine microbiome biodiversity and biogeochemical function
Source: Nat Commun. 2025 Apr 25;16:3926. doi: 10.1038/s41467-025-59382-1 (PMC12032349; doi:10.1038/s41467-025-59382-1)
Supplement: Supplementary file 3 — Supplementary Data 1 [file 41467_2025_59382_MOESM3_ESM.csv]

Portal ID	Date	Year	Month	Day	Time	Total bases	Total genome size	Average genome size	% Assembled reads	JGI DOI	NCBI SRA Accession ID	NCBI SRA Accession Link	NCBI SRA Run Accession ID
NewNP1_99_FD	110112	2011	1	12	0	11159555944	563296072	2403900	78.22	http://doi.org/10.46936/10.25585/60001365	SRP562432	https://www.ncbi.nlm.nih.gov/sra/?term=SRP562432	SRR32280786
NewNP1_13_FD	110126	2011	1	26	14	10528732304	524510146	2222500	78.47	http://doi.org/10.46936/10.25585/60001365	SRP562657	https://www.ncbi.nlm.nih.gov/sra/?term=SRP562657	SRR32281841
NewNP9_FD	110209	2011	2	9	28	13863772362	692257879	1850956	83	http://doi.org/10.46936/10.25585/60001365	SRP562658	https://www.ncbi.nlm.nih.gov/sra/?term=SRP562658	SRR32281842
NewNP1_17_FD	110223	2011	2	23	42	12375698166	576463004	2200240	81.75	http://doi.org/10.46936/10.25585/60001365	SRP562662	https://www.ncbi.nlm.nih.gov/sra/?term=SRP562662	SRR32281846
NewNP1_16_FD	110309	2011	3	9	56	10071273878	491054452	2283974	76.82	http://doi.org/10.46936/10.25585/60001365	SRP562661	https://www.ncbi.nlm.nih.gov/sra/?term=SRP562661	SRR32281845
NewNP1_15_FD	110406	2011	4	6	84	15352449954	831235576	2289905	85.86	http://doi.org/10.46936/10.25585/60001365	SRP562664	https://www.ncbi.nlm.nih.gov/sra/?term=SRP562664	SRR32281864
NewNP2_52_FD	110420	2011	4	20	98	15588396212	826229393	2197418	83.16	http://doi.org/10.46936/10.25585/60001365	SRP562470	https://www.ncbi.nlm.nih.gov/sra/?term=SRP562470	SRR32280855
NewNP2_12_FD	110427	2011	4	27	105	8349739790	463117422	2572874	63.84	http://doi.org/10.46936/10.25585/60001365	SRP562663	https://www.ncbi.nlm.nih.gov/sra/?term=SRP562663	SRR32281863
NewNP2_58_FD	110504	2011	5	4	112	12788569312	595793878	2720519	78.72	http://doi.org/10.46936/10.25585/60001365	SRP562435	https://www.ncbi.nlm.nih.gov/sra/?term=SRP562435	SRR32280789
NewNP1_14_FD	110518	2011	5	18	126	7181639728	438800434	2708644	68.72	http://doi.org/10.46936/10.25585/60001365	SRP562655	https://www.ncbi.nlm.nih.gov/sra/?term=SRP562655	SRR32281839
NewNP2_10_FD	110615	2011	6	15	154	12244852740	550374233	3461473	67.46	http://doi.org/10.46936/10.25585/60001365	SRP562656	https://www.ncbi.nlm.nih.gov/sra/?term=SRP562656	SRR32281840
NewNP1_12_FD	110629	2011	6	29	168	11835218732	516564598	2483483	76.52	http://doi.org/10.46936/10.25585/60001365	SRP562665	https://www.ncbi.nlm.nih.gov/sra/?term=SRP562665	SRR32281865
NewNP2_13_FD	110713	2011	7	13	182	9991149654	593283962	2672450	70.96	http://doi.org/10.46936/10.25585/60001365	SRP562659	https://www.ncbi.nlm.nih.gov/sra/?term=SRP562659	SRR32281843
NewNP1_18_FD	110727	2011	7	27	196	17593124760	725564427	2084955	81.54	http://doi.org/10.46936/10.25585/60001365	SRP562660	https://www.ncbi.nlm.nih.gov/sra/?term=SRP562660	SRR32281844
NewNP1_80_FD	110817	2011	8	17	217	15816658382	824302729	2302521	72.46	http://doi.org/10.46936/10.25585/60001365	SRP562479	https://www.ncbi.nlm.nih.gov/sra/?term=SRP562479	SRR32280864
NewNP2_19_FD	110824	2011	8	24	224	20595345114	1183325646	2241147	80.38	http://doi.org/10.46936/10.25585/60001365	SRP562644	https://www.ncbi.nlm.nih.gov/sra/?term=SRP562644	SRR32281802
NewNP2_18_FD	110907	2011	9	7	238	8103080384	429680105	2261474	69.64	http://doi.org/10.46936/10.25585/60001365	SRP562651	https://www.ncbi.nlm.nih.gov/sra/?term=SRP562651	SRR32281809
NewNP1_20_FD	110921	2011	9	21	252	20641285354	1008862963	2466657	100	http://doi.org/10.46936/10.25585/60001365	SRP562647	https://www.ncbi.nlm.nih.gov/sra/?term=SRP562647	SRR32281805
NewNP1_19_FD	111012	2011	10	12	273	10681058688	486329377	2283236	87.45	http://doi.org/10.46936/10.25585/60001365	SRP562650	https://www.ncbi.nlm.nih.gov/sra/?term=SRP562650	SRR32281808
NewNP2_17_FD	111019	2011	10	19	280	11757965018	584298316	2132475	82.99	http://doi.org/10.46936/10.25585/60001365	SRP562654	https://www.ncbi.nlm.nih.gov/sra/?term=SRP562654	SRR32281838
NewNP2_34_FD	111102	2011	11	2	294	11872130682	593870761	2516401	82.87	http://doi.org/10.46936/10.25585/60001365	SRP562695	https://www.ncbi.nlm.nih.gov/sra/?term=SRP562695	SRR32282017
NewNP2_35_FD	111116	2011	11	16	308	11817143126	687256424	2033303	73.41	http://doi.org/10.46936/10.25585/60001365	SRP562452	https://www.ncbi.nlm.nih.gov/sra/?term=SRP562452	SRR32280807
NewNP2_16_FD	111130	2011	11	30	322	16725118474	875360195	2404835	83.72	http://doi.org/10.46936/10.25585/60001365	SRP562653	https://www.ncbi.nlm.nih.gov/sra/?term=SRP562653	SRR32281837
NewNP2_15_FD	111214	2011	12	14	336	11561245540	591312558	2309814	60.51	http://doi.org/10.46936/10.25585/60001365	SRP562669	https://www.ncbi.nlm.nih.gov/sra/?term=SRP562669	SRR32281886
NewNP2_14_FD	120111	2012	1	11	364	11696148940	542445645	2781772	75.45	http://doi.org/10.46936/10.25585/60001365	SRP562667	https://www.ncbi.nlm.nih.gov/sra/?term=SRP562667	SRR32281867
NewNP2_FD	120125	2012	1	25	378	10002270804	545212306	2290808	74.75	http://doi.org/10.46936/10.25585/60001365	SRP562682	https://www.ncbi.nlm.nih.gov/sra/?term=SRP562682	SRR32281930
NewNP1_FD	120208	2012	2	8	392	14090198976	658525987	2503901	69.1	http://doi.org/10.46936/10.25585/60001365	SRP562686	https://www.ncbi.nlm.nih.gov/sra/?term=SRP562686	SRR32281934
NewNP2_5_FD	120307	2012	3	7	420	4656346230	268669431	2115507	70.6	http://doi.org/10.46936/10.25585/60001365	SRP562674	https://www.ncbi.nlm.nih.gov/sra/?term=SRP562674	SRR32281891
NewNP2_6_FD	120321	2012	3	21	434	11848986308	635970906	3028432	73.43	http://doi.org/10.46936/10.25585/60001365	SRP562666	https://www.ncbi.nlm.nih.gov/sra/?term=SRP562666	SRR32281866
NewNP1_4_FD	120404	2012	4	4	448	12761938650	600113786	2778304	72.49	http://doi.org/10.46936/10.25585/60001365	SRP562462	https://www.ncbi.nlm.nih.gov/sra/?term=SRP562462	SRR32280836
NewNP2_37_FD	120418	2012	4	18	462	7989398524	430695962	2489572	75.64	http://doi.org/10.46936/10.25585/60001365	SRP562690	https://www.ncbi.nlm.nih.gov/sra/?term=SRP562690	SRR32281952
NewNP2_4_FD	120425	2012	4	25	469	14911217082	466240487	3479406	83.24	http://doi.org/10.46936/10.25585/60001365	SRP562678	https://www.ncbi.nlm.nih.gov/sra/?term=SRP562678	SRR32281904
NewNP2_26_FD	120516	2012	5	16	490	16732787462	691678443	3060524	76.06	http://doi.org/10.46936/10.25585/60001365	SRP562526	https://www.ncbi.nlm.nih.gov/sra/?term=SRP562526	SRR32280984
NewNP2_3_FD	120530	2012	5	30	504	15050084232	825807623	2525405	74.78	http://doi.org/10.46936/10.25585/60001365	SRP562687	https://www.ncbi.nlm.nih.gov/sra/?term=SRP562687	SRR32281935
NewNP1_11_FD	120627	2012	6	27	532	11059095342	556628694	2253557	78.52	http://doi.org/10.46936/10.25585/60001365	SRP562681	https://www.ncbi.nlm.nih.gov/sra/?term=SRP562681	SRR32281929
NewNP1_83_FD	120711	2012	7	11	546	15324800042	713959686	3275044	67.5	http://doi.org/10.46936/10.25585/60001365	SRP562460	https://www.ncbi.nlm.nih.gov/sra/?term=SRP562460	SRR32280822
NewNP1_6_FD	120725	2012	7	25	560	12400420188	692914816	2228021	77.8	http://doi.org/10.46936/10.25585/60001365	SRP562670	https://www.ncbi.nlm.nih.gov/sra/?term=SRP562670	SRR32281887
NewNP1_5_FD	120808	2012	8	8	574	12901182696	707559079	2190585	75.1	http://doi.org/10.46936/10.25585/60001365	SRP562536	https://www.ncbi.nlm.nih.gov/sra/?term=SRP562536	SRR32280994
NewNP1_2_FD	120822	2012	8	22	588	11817425798	638167648	2836300	59.11	http://doi.org/10.46936/10.25585/60001365	SRP562684	https://www.ncbi.nlm.nih.gov/sra/?term=SRP562684	SRR32281932
NewNP2_49_FD	120912	2012	9	12	609	11933392892	705768773	2663278	64.53	http://doi.org/10.46936/10.25585/60001365	SRP562476	https://www.ncbi.nlm.nih.gov/sra/?term=SRP562476	SRR32280861
NewNP1_73_FD	121003	2012	10	3	630	14500460540	769462726	1845234	77.37	http://doi.org/10.46936/10.25585/60001365	SRP562513	https://www.ncbi.nlm.nih.gov/sra/?term=SRP562513	SRR32280967
NewNP2_7_FD	121010	2012	10	10	637	12402687604	613290215	2296967	51.44	http://doi.org/10.46936/10.25585/60001365	SRP562683	https://www.ncbi.nlm.nih.gov/sra/?term=SRP562683	SRR32281931
NewNP2_8_FD	121024	2012	10	24	651	24193612600	1273501866	2176926	73.26	http://doi.org/10.46936/10.25585/60001365	SRP562673	https://www.ncbi.nlm.nih.gov/sra/?term=SRP562673	SRR32281890
NewNP2_27_FD	121114	2012	11	14	672	12581582438	747017203	1881655	100	http://doi.org/10.46936/10.25585/60001365	SRP562434	https://www.ncbi.nlm.nih.gov/sra/?term=SRP562434	SRR32280788
NewNP1_45_FD	121128	2012	11	28	686	12915347100	746715343	2115340	57.63	http://doi.org/10.46936/10.25585/60001365	SRP562627	https://www.ncbi.nlm.nih.gov/sra/?term=SRP562627	SRR32281663
NewNP1_79_FD	121205	2012	12	5	693	13809461890	824903831	2115138	65.22	http://doi.org/10.46936/10.25585/60001365	SRP562480	https://www.ncbi.nlm.nih.gov/sra/?term=SRP562480	SRR32280865
NewNP1_10_FD	130109	2013	1	9	728	10553830618	452865003	2187753	80.01	http://doi.org/10.46936/10.25585/60001365	SRP562680	https://www.ncbi.nlm.nih.gov/sra/?term=SRP562680	SRR32281928
NewNP1_9_FD	130206	2013	2	6	756	16410223678	829565694	2154716	66.62	http://doi.org/10.46936/10.25585/60001365	SRP562691	https://www.ncbi.nlm.nih.gov/sra/?term=SRP562691	SRR32281953
NewNP1_78_FD	130227	2013	2	27	777	11748896260	581267721	2411899	74.64	http://doi.org/10.46936/10.25585/60001365	SRP562482	https://www.ncbi.nlm.nih.gov/sra/?term=SRP562482	SRR32280867
NewNP1_8_FD	130306	2013	3	6	784	13729982738	535819376	2576054	81.21	http://doi.org/10.46936/10.25585/60001365	SRP562675	https://www.ncbi.nlm.nih.gov/sra/?term=SRP562675	SRR32281900
NewNP2_9_FD	130403	2013	4	3	812	11235356434	486545435	2373392	79.76	http://doi.org/10.46936/10.25585/60001365	SRP562685	https://www.ncbi.nlm.nih.gov/sra/?term=SRP562685	SRR32281933
NewNP1_7_FD	130410	2013	4	10	819	20432526042	974634914	2266592	100	http://doi.org/10.46936/10.25585/60001365	SRP562688	https://www.ncbi.nlm.nih.gov/sra/?term=SRP562688	SRR32281936
NewNP1_42_FD	130417	2013	4	17	826	11300458876	189388283	2127958	74.14	http://doi.org/10.46936/10.25585/60001365	SRP562697	https://www.ncbi.nlm.nih.gov/sra/?term=SRP562697	SRR32282019
NewNP1_44_FD	130424	2013	4	24	833	12174187760	559574009	2256346	80.93	http://doi.org/10.46936/10.25585/60001365	SRP562677	https://www.ncbi.nlm.nih.gov/sra/?term=SRP562677	SRR32281903
NewNP1_41_FD	130501	2013	5	1	840	16197862412	735896193	2444837	82.86	http://doi.org/10.46936/10.25585/60001365	SRP562692	https://www.ncbi.nlm.nih.gov/sra/?term=SRP562692	SRR32281954
NewNP1_40_FD	130529	2013	5	29	868	14613117714	789677385	2128510	76.68	http://doi.org/10.46936/10.25585/60001365	SRP562672	https://www.ncbi.nlm.nih.gov/sra/?term=SRP562672	SRR32281889
NewNP2_33_FD	130612	2013	6	12	882	13983471270	846499343	2748374	71.1	http://doi.org/10.46936/10.25585/60001365	SRP562671	https://www.ncbi.nlm.nih.gov/sra/?term=SRP562671	SRR32281888
NewNP1_50_FD	130626	2013	6	26	896	16050715328	939657191	2459835	74.3	http://doi.org/10.46936/10.25585/60001365	SRP562699	https://www.ncbi.nlm.nih.gov/sra/?term=SRP562699	SRR32282021
NewNP2_41_FD	130710	2013	7	10	910	16388412332	869567104	3396746	69.85	http://doi.org/10.46936/10.25585/60001365	SRP562612	https://www.ncbi.nlm.nih.gov/sra/?term=SRP562612	SRR32281621
NewNP2_40_FD	130724	2013	7	24	924	19672661426	1130698688	2307548	100	http://doi.org/10.46936/10.25585/60001365	SRP562613	https://www.ncbi.nlm.nih.gov/sra/?term=SRP562613	SRR32281622
NewNP1_81_FD	130731	2013	7	31	931	13045748586	691387468	2045525	77.88	http://doi.org/10.46936/10.25585/60001365	SRP562471	https://www.ncbi.nlm.nih.gov/sra/?term=SRP562471	SRR32280856
NewNP2_39_FD	130807	2013	8	7	938	21455426618	1132391305	1955770	79.75	http://doi.org/10.46936/10.25585/60001365	SRP562624	https://www.ncbi.nlm.nih.gov/sra/?term=SRP562624	SRR32281659
NewNP2_53_FD	130814	2013	8	14	945	15308094308	812085607	2388487	77.82	http://doi.org/10.46936/10.25585/60001365	SRP562474	https://www.ncbi.nlm.nih.gov/sra/?term=SRP562474	SRR32280859
NewNP2_55_FD	130911	2013	9	11	973	12206669672	703583862	2198699	72.09	http://doi.org/10.46936/10.25585/60001365	SRP562478	https://www.ncbi.nlm.nih.gov/sra/?term=SRP562478	SRR32280863
NewNP2_38_FD	131002	2013	10	2	994	38118966990	1889158736	2323688	84.18	http://doi.org/10.46936/10.25585/60001365	SRP562630	https://www.ncbi.nlm.nih.gov/sra/?term=SRP562630	SRR32281766
NewNP2_50_FD	131016	2013	10	16	1008	11728883324	691559414	2274866	64.65	http://doi.org/10.46936/10.25585/60001365	SRP562469	https://www.ncbi.nlm.nih.gov/sra/?term=SRP562469	SRR32280854
NewNP2_51_FD	131030	2013	10	30	1022	14465196000	746083096	2213896	75.13	http://doi.org/10.46936/10.25585/60001365	SRP562475	https://www.ncbi.nlm.nih.gov/sra/?term=SRP562475	SRR32280860
NewNP1_49_FD	131113	2013	11	13	1036	15226007990	897044492	1819562	76.69	http://doi.org/10.46936/10.25585/60001365	SRP562626	https://www.ncbi.nlm.nih.gov/sra/?term=SRP562626	SRR32281662
NewNP1_48_FD	131127	2013	11	27	1050	15627194454	898539797	2144486	76.34	http://doi.org/10.46936/10.25585/60001365	SRP562619	https://www.ncbi.nlm.nih.gov/sra/?term=SRP562619	SRR32281640
NewNP2_36_FD	131218	2013	12	18	1071	17845147988	1023403359	1801766	73.89	http://doi.org/10.46936/10.25585/60001365	SRP562698	https://www.ncbi.nlm.nih.gov/sra/?term=SRP562698	SRR32282020
NewNP1_43_FD	131224	2013	12	24	1077	12052615244	618176878	2153926	70.27	http://doi.org/10.46936/10.25585/60001365	SRP562696	https://www.ncbi.nlm.nih.gov/sra/?term=SRP562696	SRR32282018
NewNP1_47_FD	140108	2014	1	8	1092	9422716798	580973921	2766542	73.01	http://doi.org/10.46936/10.25585/60001365	SRP562625	https://www.ncbi.nlm.nih.gov/sra/?term=SRP562625	SRR32281661
NewNP1_34_FD	140122	2014	1	22	1106	19763156028	1142031254	2042989	100	http://doi.org/10.46936/10.25585/60001365	SRP562646	https://www.ncbi.nlm.nih.gov/sra/?term=SRP562646	SRR32281804
NewNP1_46_FD	140219	2014	2	19	1134	15621822176	710998327	2235843	74.65	http://doi.org/10.46936/10.25585/60001365	SRP562615	https://www.ncbi.nlm.nih.gov/sra/?term=SRP562615	SRR32281624
NewNP1_52_FD	140504	2014	5	4	1208	13735207036	766182094	2736364	74.33	http://doi.org/10.46936/10.25585/60001365	SRP562473	https://www.ncbi.nlm.nih.gov/sra/?term=SRP562473	SRR32280858
NewNP2_92_FD	140611	2014	6	11	1246	20641285354	908453236	2803868	100	http://doi.org/10.46936/10.25585/60001365	SRP562601	https://www.ncbi.nlm.nih.gov/sra/?term=SRP562601	SRR32281594, SRR32281595
NewNP2_91_FD	140625	2014	6	25	1260	9605461830	568005154	2798054	67.85	http://doi.org/10.46936/10.25585/60001365	SRP562608	https://www.ncbi.nlm.nih.gov/sra/?term=SRP562608	SRR32281602
NewNP1_92_FD	140702	2014	7	2	1267	15025728536	714821153	2351385	79.86	http://doi.org/10.46936/10.25585/60001365	SRP562477	https://www.ncbi.nlm.nih.gov/sra/?term=SRP562477	SRR32280862
NewNP1_91_FD	140716	2014	7	16	1281	10643026016	608465202	2196625	67.34	http://doi.org/10.46936/10.25585/60001365	SRP562484	https://www.ncbi.nlm.nih.gov/sra/?term=SRP562484	SRR32280869
NewNP1_112_FD	140723	2014	7	23	1288	12778825886	662166551	2680836	60.85	http://doi.org/10.46936/10.25585/60001365	SRP562603	https://www.ncbi.nlm.nih.gov/sra/?term=SRP562603	SRR32281597
NewNP1_29_FD	140806	2014	8	6	1302	13406104348	744619617	2079943	73.19	http://doi.org/10.46936/10.25585/60001365	SRP562635	https://www.ncbi.nlm.nih.gov/sra/?term=SRP562635	SRR32281771
NewNP1_24_FD	140820	2014	8	20	1316	14889175612	835668679	2222523	69.37	http://doi.org/10.46936/10.25585/60001365	SRP562423	https://www.ncbi.nlm.nih.gov/sra/?term=SRP562423	SRR32280777
NewNP1_114_FD	140917	2014	9	17	1344	11585310410	720133827	1851243	66.97	http://doi.org/10.46936/10.25585/60001365	SRP562614	https://www.ncbi.nlm.nih.gov/sra/?term=SRP562614	SRR32281623
NewNP1_106_FD	141001	2014	10	1	1358	15660907318	869706989	2179716	65.79	http://doi.org/10.46936/10.25585/60001365	SRP562553	https://www.ncbi.nlm.nih.gov/sra/?term=SRP562553	SRR32281028
NewNP1_25_FD	141112	2014	11	12	1400	16525758006	1043919904	1901493	75.07	http://doi.org/10.46936/10.25585/60001365	SRP562640	https://www.ncbi.nlm.nih.gov/sra/?term=SRP562640	SRR32281776
NewNP1_115_FD	141126	2014	11	26	1414	15895654636	944017025	2121386	68.65	http://doi.org/10.46936/10.25585/60001365	SRP562610	https://www.ncbi.nlm.nih.gov/sra/?term=SRP562610	SRR32281604
NewNP1_39_FD	141210	2014	12	10	1428	15657466632	941247520	2284581	77.41	http://doi.org/10.46936/10.25585/60001365	SRP562633	https://www.ncbi.nlm.nih.gov/sra/?term=SRP562633	SRR32281769
NewNP1_111_FD	141217	2014	12	17	1435	11843665370	749296271	1926211	65.83	http://doi.org/10.46936/10.25585/60001365	SRP562586	https://www.ncbi.nlm.nih.gov/sra/?term=SRP562586	SRR32281562
NewNP1_51_FD	150106	2015	1	6	1455	16571034148	478991139	2147942	83.3	http://doi.org/10.46936/10.25585/60001365	SRP562461	https://www.ncbi.nlm.nih.gov/sra/?term=SRP562461	SRR32280823
NewNP1_90_FD	150114	2015	1	14	1463	12358691942	680089447	1883904	67.47	http://doi.org/10.46936/10.25585/60001365	SRP562483	https://www.ncbi.nlm.nih.gov/sra/?term=SRP562483	SRR32280868
NewNP2_54_FD	150211	2015	2	11	1491	16810841476	976418769	2155449	76.62	http://doi.org/10.46936/10.25585/60001365	SRP562466	https://www.ncbi.nlm.nih.gov/sra/?term=SRP562466	SRR32280851
NewNP1_35_FD	150218	2015	2	18	1498	15647372584	897458676	2126679	72.03	http://doi.org/10.46936/10.25585/60001365	SRP562648	https://www.ncbi.nlm.nih.gov/sra/?term=SRP562648	SRR32281806
NewNP1_107_FD	150304	2015	3	4	1512	18448811862	1061071711	2130666	71.55	http://doi.org/10.46936/10.25585/60001365	SRP562557	https://www.ncbi.nlm.nih.gov/sra/?term=SRP562557	SRR32281469
NewNP2_87_FD	150318	2015	3	18	1526	11066467162	643841649	2367064	67.34	http://doi.org/10.46936/10.25585/60001365	SRP562551	https://www.ncbi.nlm.nih.gov/sra/?term=SRP562551	SRR32281026
NewNP1_37_FD	150401	2015	4	1	1540	15926832210	876433468	2106811	80.69	http://doi.org/10.46936/10.25585/60001365	SRP562636	https://www.ncbi.nlm.nih.gov/sra/?term=SRP562636	SRR32281772
NewNP2_88_FD	150429	2015	4	29	1568	16395316052	799808840	2692959	68.41	http://doi.org/10.46936/10.25585/60001365	SRP562634	https://www.ncbi.nlm.nih.gov/sra/?term=SRP562634	SRR32281770
NewNP1_110_FD	150513	2015	5	13	1582	16834033264	847798186	2310076	84.49	http://doi.org/10.46936/10.25585/60001365	SRP562602	https://www.ncbi.nlm.nih.gov/sra/?term=SRP562602	SRR32281596
NewNP1_121_FD	150527	2015	5	27	1596	17189443776	928701188	2684107	63.99	http://doi.org/10.46936/10.25585/60001365	SRP562606	https://www.ncbi.nlm.nih.gov/sra/?term=SRP562606	SRR32281600
NewNP1_120_FD	150610	2015	6	10	1610	12553104744	744438886	2896649	72.05	http://doi.org/10.46936/10.25585/60001365	SRP562620	https://www.ncbi.nlm.nih.gov/sra/?term=SRP562620	SRR32281641
NewNP1_101_FD	150624	2015	6	24	1624	6763404760	411683392	2379672	63.46	http://doi.org/10.46936/10.25585/60001365	SRP562616	https://www.ncbi.nlm.nih.gov/sra/?term=SRP562616	SRR32281625
NewNP1_100_FD	150708	2015	7	8	1638	7652799894	499140547	2279180	67.84	http://doi.org/10.46936/10.25585/60001365	SRP562607	https://www.ncbi.nlm.nih.gov/sra/?term=SRP562607	SRR32281601
NewNP1_104_FD	150722	2015	7	22	1652	12577840054	733311248	2444370	70.03	http://doi.org/10.46936/10.25585/60001365	SRP562548	https://www.ncbi.nlm.nih.gov/sra/?term=SRP562548	SRR32281023
NewNP1_38_FD	150805	2015	8	5	1666	21254019194	1173726694	2130175	100	http://doi.org/10.46936/10.25585/60001365	SRP562649	https://www.ncbi.nlm.nih.gov/sra/?term=SRP562649	SRR32281807
NewNP1_113_FD	150819	2015	8	19	1680	13657853964	785952605	2107111	70.48	http://doi.org/10.46936/10.25585/60001365	SRP562604	https://www.ncbi.nlm.nih.gov/sra/?term=SRP562604	SRR32281598
NewNP2_29_FD	150902	2015	9	2	1694	12116490962	779758485	1776215	100	http://doi.org/10.46936/10.25585/60001365	SRP562422	https://www.ncbi.nlm.nih.gov/sra/?term=SRP562422	SRR32280776
NewNP2_30_FD	150916	2015	9	16	1708	18346367422	906253133	2157745	71.35	http://doi.org/10.46936/10.25585/60001365	SRP562637	https://www.ncbi.nlm.nih.gov/sra/?term=SRP562637	SRR32281773
NewNP1_31_FD	151014	2015	10	14	1736	13056356034	741947696	2016162	69.75	http://doi.org/10.46936/10.25585/60001365	SRP562428	https://www.ncbi.nlm.nih.gov/sra/?term=SRP562428	SRR32280782
NewNP2_28_FD	151028	2015	10	28	1750	16830140786	859801366	2738220	67.53	http://doi.org/10.46936/10.25585/60001365	SRP562639	https://www.ncbi.nlm.nih.gov/sra/?term=SRP562639	SRR32281775
NewNP1_36_FD	151111	2015	11	11	1764	14253907136	784615674	2043269	64.04	http://doi.org/10.46936/10.25585/60001365	SRP562629	https://www.ncbi.nlm.nih.gov/sra/?term=SRP562629	SRR32281765
NewNP1_26_FD	151125	2015	11	25	1778	12271949690	649061251	1943297	53.74	http://doi.org/10.46936/10.25585/60001365	SRP562642	https://www.ncbi.nlm.nih.gov/sra/?term=SRP562642	SRR32281789
NewNP2_89_FD	151209	2015	12	9	1792	20539551218	1179001524	1874406	67.39	http://doi.org/10.46936/10.25585/60001365	SRP562618	https://www.ncbi.nlm.nih.gov/sra/?term=SRP562618	SRR32281639
NewNP2_98_FD	151216	2015	12	16	1799	11662484698	643440373	2234167	66.64	http://doi.org/10.46936/10.25585/60001365	SRP562563	https://www.ncbi.nlm.nih.gov/sra/?term=SRP562563	SRR32281490
NewNP2_23_FD	151223	2015	12	23	1806	20452516630	926818539	2478124	73.82	http://doi.org/10.46936/10.25585/60001365	SRP562424	https://www.ncbi.nlm.nih.gov/sra/?term=SRP562424	SRR32280778
NewNP1_105_FD	160120	2016	1	20	1834	17646898578	925432527	2422598	82.22	http://doi.org/10.46936/10.25585/60001365	SRP562468	https://www.ncbi.nlm.nih.gov/sra/?term=SRP562468	SRR32280853
NewNP1_89_FD	160210	2016	2	10	1855	11146371228	568631018	2060257	82.99	http://doi.org/10.46936/10.25585/60001365	SRP562463	https://www.ncbi.nlm.nih.gov/sra/?term=SRP562463	SRR32280837
NewNP1_33_FD	160302	2016	3	2	1876	7954195592	443095228	2576135	65.13	http://doi.org/10.46936/10.25585/60001365	SRP562632	https://www.ncbi.nlm.nih.gov/sra/?term=SRP562632	SRR32281768
NewNP2_21_FD	160316	2016	3	16	1890	11234076860	673923845	2112613	100	http://doi.org/10.46936/10.25585/60001365	SRP562580	https://www.ncbi.nlm.nih.gov/sra/?term=SRP562580	SRR32281521
NewNP1_117_FD	160330	2016	3	30	1904	15177041408	861859566	2215577	74.76	http://doi.org/10.46936/10.25585/60001365	SRP562597	https://www.ncbi.nlm.nih.gov/sra/?term=SRP562597	SRR32281579
NewNP1_30_FD	160413	2016	4	13	1918	19211179756	976993615	2430332	80.26	http://doi.org/10.46936/10.25585/60001365	SRP562631	https://www.ncbi.nlm.nih.gov/sra/?term=SRP562631	SRR32281767
NewNP1_116_FD	160427	2016	4	27	1932	9573613212	563465025	2407970	77.33	http://doi.org/10.46936/10.25585/60001365	SRP562605	https://www.ncbi.nlm.nih.gov/sra/?term=SRP562605	SRR32281599
NewNP1_27_FD	160511	2016	5	11	1946	13065147556	749581016	2306403	83.95	http://doi.org/10.46936/10.25585/60001365	SRP562594	https://www.ncbi.nlm.nih.gov/sra/?term=SRP562594	SRR32281571
NewNP1_23_FD	160525	2016	5	25	1960	11024579762	636592834	2357751	77.66	http://doi.org/10.46936/10.25585/60001365	SRP562570	https://www.ncbi.nlm.nih.gov/sra/?term=SRP562570	SRR32281497
NewNP1_118_FD	160608	2016	6	8	1974	10595693858	580360870	2448780	72	http://doi.org/10.46936/10.25585/60001365	SRP562596	https://www.ncbi.nlm.nih.gov/sra/?term=SRP562596	SRR32281578
NewNP1_102_FD	160622	2016	6	22	1988	11089552344	634708550	2413340	76.33	http://doi.org/10.46936/10.25585/60001365	SRP562623	https://www.ncbi.nlm.nih.gov/sra/?term=SRP562623	SRR32281660
NewNP1_22_FD	160706	2016	7	6	2002	14652137020	869613878	2787223	70.26	http://doi.org/10.46936/10.25585/60001365	SRP562587	https://www.ncbi.nlm.nih.gov/sra/?term=SRP562587	SRR32281563
NewNP2_25_FD	160720	2016	7	20	2016	11440306922	653784415	2343313	73.82	http://doi.org/10.46936/10.25585/60001365	SRP562427	https://www.ncbi.nlm.nih.gov/sra/?term=SRP562427	SRR32280781
NewNP2_97_FD	160803	2016	8	3	2030	13104085624	733049284	2714997	76.98	http://doi.org/10.46936/10.25585/60001365	SRP562568	https://www.ncbi.nlm.nih.gov/sra/?term=SRP562568	SRR32281495
NewNP2_20_FD	160810	2016	8	10	2037	22439680858	1036876894	2445464	80.76	http://doi.org/10.46936/10.25585/60001365	SRP562589	https://www.ncbi.nlm.nih.gov/sra/?term=SRP562589	SRR32281565
NewNP1_21_FD	160817	2016	8	17	2044	7009661298	452533736	2114643	100	http://doi.org/10.46936/10.25585/60001365	SRP562591	https://www.ncbi.nlm.nih.gov/sra/?term=SRP562591	SRR32281567
NewNP2_32_FD	160831	2016	8	31	2058	20700191662	1129675409	2803164	100	http://doi.org/10.46936/10.25585/60001365	SRP562442	https://www.ncbi.nlm.nih.gov/sra/?term=SRP562442	SRR32280796
NewNP2_57_FD	160914	2016	9	14	2072	12267912856	695315885	2302370	64.11	http://doi.org/10.46936/10.25585/60001365	SRP562431	https://www.ncbi.nlm.nih.gov/sra/?term=SRP562431	SRR32280785
NewNP2_31_FD	160928	2016	9	28	2086	16914303052	1007086172	2129146	100	http://doi.org/10.46936/10.25585/60001365	SRP562441	https://www.ncbi.nlm.nih.gov/sra/?term=SRP562441	SRR32280795
NewNP1_103_FD	161012	2016	10	12	2100	11386988822	731856450	2152518	69.58	http://doi.org/10.46936/10.25585/60001365	SRP562552	https://www.ncbi.nlm.nih.gov/sra/?term=SRP562552	SRR32281027
NewNP1_109_FD	161026	2016	10	26	2114	15090448344	889029329	2228143	66.11	http://doi.org/10.46936/10.25585/60001365	SRP562609	https://www.ncbi.nlm.nih.gov/sra/?term=SRP562609	SRR32281603
NewNP1_119_FD	161109	2016	11	9	2128	14121337290	903649091	2008109	76.63	http://doi.org/10.46936/10.25585/60001365	SRP562599	https://www.ncbi.nlm.nih.gov/sra/?term=SRP562599	SRR32281581
NewNP1_108_FD	161123	2016	11	23	2142	13821070468	866079001	2107248	69.98	http://doi.org/10.46936/10.25585/60001365	SRP562554	https://www.ncbi.nlm.nih.gov/sra/?term=SRP562554	SRR32281029
NewNP2_24_FD	161207	2016	12	7	2156	17893843978	1102318520	1900549	100	http://doi.org/10.46936/10.25585/60001365	SRP562593	https://www.ncbi.nlm.nih.gov/sra/?term=SRP562593	SRR32281570
NewNP1_98_FD	161221	2016	12	21	2170	12252548304	701898622	2689266	74.61	http://doi.org/10.46936/10.25585/60001365	SRP562437	https://www.ncbi.nlm.nih.gov/sra/?term=SRP562437	SRR32280791
NewNP2_100_FD	170118	2017	1	18	2198	11579638246	679424861	2234950	69.7	http://doi.org/10.46936/10.25585/60001365	SRP562598	https://www.ncbi.nlm.nih.gov/sra/?term=SRP562598	SRR32281580
NewNP2_94_FD	170125	2017	1	25	2205	17491265596	893838369	2644492	48.31	http://doi.org/10.46936/10.25585/60001365	SRP562573	https://www.ncbi.nlm.nih.gov/sra/?term=SRP562573	SRR32281500
NewNP1_32_FD	170208	2017	2	8	2219	5660215974	324780554	2537348	47.97	http://doi.org/10.46936/10.25585/60001365	SRP562645	https://www.ncbi.nlm.nih.gov/sra/?term=SRP562645	SRR32281803
NewNP2_74_FD	170222	2017	2	22	2233	15352124096	855110696	2007302	76.67	http://doi.org/10.46936/10.25585/60001365	SRP562560	https://www.ncbi.nlm.nih.gov/sra/?term=SRP562560	SRR32281471
NewNP2_78_FD	170308	2017	3	8	2247	14556046660	708826363	2215082	82.35	http://doi.org/10.46936/10.25585/60001365	SRP562425	https://www.ncbi.nlm.nih.gov/sra/?term=SRP562425	SRR32280779
NewNP2_105_FD	170322	2017	3	22	2261	14383069214	766479106	2287997	72.33	http://doi.org/10.46936/10.25585/60001365	SRP562518	https://www.ncbi.nlm.nih.gov/sra/?term=SRP562518	SRR32280972
NewNP2_96_FD	170412	2017	4	12	2282	11372147938	535344211	2759506	80.84	http://doi.org/10.46936/10.25585/60001365	SRP562569	https://www.ncbi.nlm.nih.gov/sra/?term=SRP562569	SRR32281496
NewNP2_62_FD	170426	2017	4	26	2296	23902277126	978265181	2771289	90.89	http://doi.org/10.46936/10.25585/60001365	SRP562529	https://www.ncbi.nlm.nih.gov/sra/?term=SRP562529	SRR32280987
NewNP2_72_FD	170503	2017	5	3	2303	8620814688	434663771	2556845	84.2	http://doi.org/10.46936/10.25585/60001365	SRP562577	https://www.ncbi.nlm.nih.gov/sra/?term=SRP562577	SRR32281504
NewNP2_110_FD	170517	2017	5	17	2317	6050563054	404593504	2528709	77.55	http://doi.org/10.46936/10.25585/60001365	SRP562540	https://www.ncbi.nlm.nih.gov/sra/?term=SRP562540	SRR32281015
NewNP2_73_FD	170531	2017	5	31	2331	9721200008	564525646	2767282	77.85	http://doi.org/10.46936/10.25585/60001365	SRP562558	https://www.ncbi.nlm.nih.gov/sra/?term=SRP562558	SRR32281470
NewNP2_48_FD	170607	2017	6	7	2338	14527875194	775226636	2177602	79.02	http://doi.org/10.46936/10.25585/60001365	SRP562523	https://www.ncbi.nlm.nih.gov/sra/?term=SRP562523	SRR32280981
NewNP2_86_FD	170614	2017	6	14	2345	11409462152	669198700	2381490	75.49	http://doi.org/10.46936/10.25585/60001365	SRP562575	https://www.ncbi.nlm.nih.gov/sra/?term=SRP562575	SRR32281502
NewNP2_71_FD	170705	2017	7	5	2366	11321909634	688142887	2646703	78.99	http://doi.org/10.46936/10.25585/60001365	SRP562572	https://www.ncbi.nlm.nih.gov/sra/?term=SRP562572	SRR32281499
NewNP2_84_FD	170712	2017	7	12	2373	14569630318	790404905	2366481	72.81	http://doi.org/10.46936/10.25585/60001365	SRP562564	https://www.ncbi.nlm.nih.gov/sra/?term=SRP562564	SRR32281491
NewNP2_109_FD	170719	2017	7	19	2380	5508853876	317292102	2367851	55.69	http://doi.org/10.46936/10.25585/60001365	SRP562525	https://www.ncbi.nlm.nih.gov/sra/?term=SRP562525	SRR32280983
NewNP2_95_FD	170726	2017	7	26	2387	15991075160	800011950	2431647	73.1	http://doi.org/10.46936/10.25585/60001365	SRP562571	https://www.ncbi.nlm.nih.gov/sra/?term=SRP562571	SRR32281498
NewNP2_79_FD	170809	2017	8	9	2401	10015778358	624219575	2477061	71.45	http://doi.org/10.46936/10.25585/60001365	SRP562426	https://www.ncbi.nlm.nih.gov/sra/?term=SRP562426	SRR32280780
NewNP2_93_FD	170823	2017	8	23	2415	13356303340	712101431	2589459	73.44	http://doi.org/10.46936/10.25585/60001365	SRP562581	https://www.ncbi.nlm.nih.gov/sra/?term=SRP562581	SRR32281522
NewNP2_106_FD	170906	2017	9	6	2429	14144226776	884130206	2023181	80.55	http://doi.org/10.46936/10.25585/60001365	SRP562436	https://www.ncbi.nlm.nih.gov/sra/?term=SRP562436	SRR32280790
NewNP2_67_FD	170920	2017	9	20	2443	10313405700	604586350	2437848	63.25	http://doi.org/10.46936/10.25585/60001365	SRP562567	https://www.ncbi.nlm.nih.gov/sra/?term=SRP562567	SRR32281494
NewNP2_107_FD	171011	2017	10	11	2464	13970934344	835998930	2039021	73.38	http://doi.org/10.46936/10.25585/60001365	SRP562530	https://www.ncbi.nlm.nih.gov/sra/?term=SRP562530	SRR32280988
NewNP2_99_FD	171018	2017	10	18	2471	14909809158	866014436	2495718	64.55	http://doi.org/10.46936/10.25585/60001365	SRP562562	https://www.ncbi.nlm.nih.gov/sra/?term=SRP562562	SRR32281489
NewNP2_80_FD	171025	2017	10	25	2478	5325194388	338792856	2437358	57.23	http://doi.org/10.46936/10.25585/60001365	SRP562574	https://www.ncbi.nlm.nih.gov/sra/?term=SRP562574	SRR32281501
NewNP2_69_FD	171115	2017	11	15	2499	16461367680	938990225	2204202	77.9	http://doi.org/10.46936/10.25585/60001365	SRP562447	https://www.ncbi.nlm.nih.gov/sra/?term=SRP562447	SRR32280802
NewNP2_46_FD	180112	2018	1	12	2557	14214648344	676736346	2425578	74.51	http://doi.org/10.46936/10.25585/60001365	SRP562444	https://www.ncbi.nlm.nih.gov/sra/?term=SRP562444	SRR32280799
NewNP2_66_FD	180117	2018	1	17	2562	5696687910	318082210	2065468	50.33	http://doi.org/10.46936/10.25585/60001365	SRP562576	https://www.ncbi.nlm.nih.gov/sra/?term=SRP562576	SRR32281503
NewNP2_47_FD	180221	2018	2	21	2597	14742245666	765861424	2659241	75.5	http://doi.org/10.46936/10.25585/60001365	SRP562459	https://www.ncbi.nlm.nih.gov/sra/?term=SRP562459	SRR32280821
NewNP2_43_FD	180309	2018	3	9	2613	13690544256	647097337	2294671	84.93	http://doi.org/10.46936/10.25585/60001365	SRP562457	https://www.ncbi.nlm.nih.gov/sra/?term=SRP562457	SRR32280819
NewNP2_42_FD	180328	2018	3	28	2632	12988473078	583447606	2054392	87.62	http://doi.org/10.46936/10.25585/60001365	SRP562458	https://www.ncbi.nlm.nih.gov/sra/?term=SRP562458	SRR32280820
NewNP2_85_FD	180411	2018	4	11	2646	10995503504	553254316	2267435	85.24	http://doi.org/10.46936/10.25585/60001365	SRP562588	https://www.ncbi.nlm.nih.gov/sra/?term=SRP562588	SRR32281564
NewNP2_60_FD	180425	2018	4	25	2660	11690254202	727186470	2151439	74.4	http://doi.org/10.46936/10.25585/60001365	SRP562524	https://www.ncbi.nlm.nih.gov/sra/?term=SRP562524	SRR32280982
NewNP2_113_FD	180502	2018	5	2	2667	13969955562	653628793	2614515	85.31	http://doi.org/10.46936/10.25585/60001365	SRP562519	https://www.ncbi.nlm.nih.gov/sra/?term=SRP562519	SRR32280973
NewNP2_75_FD	180516	2018	5	16	2681	14980742314	791164449	2577082	82.6	http://doi.org/10.46936/10.25585/60001365	SRP562542	https://www.ncbi.nlm.nih.gov/sra/?term=SRP562542	SRR32281017
NewNP2_61_FD	180530	2018	5	30	2695	11171121336	607846468	2750436	65.53	http://doi.org/10.46936/10.25585/60001365	SRP562528	https://www.ncbi.nlm.nih.gov/sra/?term=SRP562528	SRR32280986
NewNP2_70_FD	180613	2018	6	13	2709	8955443372	536250940	2529485	71.27	http://doi.org/10.46936/10.25585/60001365	SRP562566	https://www.ncbi.nlm.nih.gov/sra/?term=SRP562566	SRR32281493
NewNP2_44_FD	180620	2018	6	20	2716	11963732114	717835191	2600852	77.44	http://doi.org/10.46936/10.25585/60001365	SRP562455	https://www.ncbi.nlm.nih.gov/sra/?term=SRP562455	SRR32280817
NewNP2_63_FD	180711	2018	7	11	2737	11804606200	581351313	2091191	85.55	http://doi.org/10.46936/10.25585/60001365	SRP562521	https://www.ncbi.nlm.nih.gov/sra/?term=SRP562521	SRR32280979
NewNP2_83_FD	180725	2018	7	25	2751	12061498876	714979339	2351905	74.3	http://doi.org/10.46936/10.25585/60001365	SRP562565	https://www.ncbi.nlm.nih.gov/sra/?term=SRP562565	SRR32281492
NewNP2_65_FD	180808	2018	8	8	2765	13090389924	597792245	2460050	83.22	http://doi.org/10.46936/10.25585/60001365	SRP562585	https://www.ncbi.nlm.nih.gov/sra/?term=SRP562585	SRR32281561
NewNP2_81_FD	180822	2018	8	22	2779	18360889998	972960367	2344482	82.4	http://doi.org/10.46936/10.25585/60001365	SRP562595	https://www.ncbi.nlm.nih.gov/sra/?term=SRP562595	SRR32281572
NewNP2_112_FD	180905	2018	9	5	2793	14419735336	713386988	2201811	79.8	http://doi.org/10.46936/10.25585/60001365	SRP562538	https://www.ncbi.nlm.nih.gov/sra/?term=SRP562538	SRR32280996
NewNP2_82_FD	180919	2018	9	19	2807	9823300168	627520056	2658983	65.01	http://doi.org/10.46936/10.25585/60001365	SRP562590	https://www.ncbi.nlm.nih.gov/sra/?term=SRP562590	SRR32281566
NewNP2_111_FD	181003	2018	10	3	2821	19709211278	1129425302	2176156	78.9	http://doi.org/10.46936/10.25585/60001365	SRP562531	https://www.ncbi.nlm.nih.gov/sra/?term=SRP562531	SRR32280989
NewNP2_45_FD	181205	2018	12	5	2884	8535777830	513503607	1967446	69.87	http://doi.org/10.46936/10.25585/60001365	SRP562454	https://www.ncbi.nlm.nih.gov/sra/?term=SRP562454	SRR32280816
NewNP1_126_FD	190109	2019	1	9	2919	14694360244	786600955	2059164	71.47	http://doi.org/10.46936/10.25585/60001365	SRP562543	https://www.ncbi.nlm.nih.gov/sra/?term=SRP562543	SRR32281018
NewNP1_122_FD	190116	2019	1	16	2926	12800051956	791244195	1958525	67.03	http://doi.org/10.46936/10.25585/60001365	SRP562545	https://www.ncbi.nlm.nih.gov/sra/?term=SRP562545	SRR32281020
NewNP1_74_FD	190123	2019	1	23	2933	9932760672	579899392	2171907	61.43	http://doi.org/10.46936/10.25585/60001365	SRP562497	https://www.ncbi.nlm.nih.gov/sra/?term=SRP562497	SRR32280882
NewNP1_77_FD	190130	2019	1	30	2940	16345531352	609851414	2372962	87.29	http://doi.org/10.46936/10.25585/60001365	SRP562488	https://www.ncbi.nlm.nih.gov/sra/?term=SRP562488	SRR32280873
NewNP1_131_FD	190206	2019	2	6	2947	12295178624	671966488	2687865	57.18	http://doi.org/10.46936/10.25585/60001365	SRP562547	https://www.ncbi.nlm.nih.gov/sra/?term=SRP562547	SRR32281022
NewNP1_125_FD	190220	2019	2	20	2961	11763945524	636948393	2211626	80.95	http://doi.org/10.46936/10.25585/60001365	SRP562544	https://www.ncbi.nlm.nih.gov/sra/?term=SRP562544	SRR32281019
NewNP1_71_FD	190327	2019	3	27	2996	15733098304	750783663	2398669	83.3	http://doi.org/10.46936/10.25585/60001365	SRP562517	https://www.ncbi.nlm.nih.gov/sra/?term=SRP562517	SRR32280971
NewNP1_76_FD	190403	2019	4	3	3003	12129078322	575742689	2570279	88.47	http://doi.org/10.46936/10.25585/60001365	SRP562501	https://www.ncbi.nlm.nih.gov/sra/?term=SRP562501	SRR32280916
NewNP1_75_FD	190410	2019	4	10	3010	15923202472	714269792	2580420	86.19	http://doi.org/10.46936/10.25585/60001365	SRP562487	https://www.ncbi.nlm.nih.gov/sra/?term=SRP562487	SRR32280872
NewNP1_136_FD	190417	2019	4	17	3017	15691254694	727746627	2409757	88.17	http://doi.org/10.46936/10.25585/60001365	SRP562534	https://www.ncbi.nlm.nih.gov/sra/?term=SRP562534	SRR32280992
NewNP2_103_FD	190424	2019	4	24	3024	14524148514	701480741	2410586	83.91	http://doi.org/10.46936/10.25585/60001365	SRP562549	https://www.ncbi.nlm.nih.gov/sra/?term=SRP562549	SRR32281024
NewNP1_130_FD	190501	2019	5	1	3031	9618595508	562246802	2498874	79.79	http://doi.org/10.46936/10.25585/60001365	SRP562486	https://www.ncbi.nlm.nih.gov/sra/?term=SRP562486	SRR32280871
NewNP1_97_FD	190515	2019	5	15	3045	10808319676	552583808	2321780	71.76	http://doi.org/10.46936/10.25585/60001365	SRP562433	https://www.ncbi.nlm.nih.gov/sra/?term=SRP562433	SRR32280787
NewNP1_129_FD	190529	2019	5	29	3059	17550446724	748108237	2681391	87.43	http://doi.org/10.46936/10.25585/60001365	SRP562495	https://www.ncbi.nlm.nih.gov/sra/?term=SRP562495	SRR32280880
NewNP1_72_FD	190605	2019	6	5	3066	11231881320	547536090	2657942	74.32	http://doi.org/10.46936/10.25585/60001365	SRP562508	https://www.ncbi.nlm.nih.gov/sra/?term=SRP562508	SRR32280924
NewNP1_70_FD	190619	2019	6	19	3080	12529487740	646632257	2506326	83.28	http://doi.org/10.46936/10.25585/60001365	SRP562512	https://www.ncbi.nlm.nih.gov/sra/?term=SRP562512	SRR32280966
NewNP1_128_FD	190626	2019	6	26	3087	4545620648	254069394	2396881	56.61	http://doi.org/10.46936/10.25585/60001365	SRP562535	https://www.ncbi.nlm.nih.gov/sra/?term=SRP562535	SRR32280993
NewNP1_63_FD	190703	2019	7	3	3094	12027131578	644833155	2270539	78.74	http://doi.org/10.46936/10.25585/60001365	SRP562507	https://www.ncbi.nlm.nih.gov/sra/?term=SRP562507	SRR32280923
NewNP1_62_FD	190717	2019	7	17	3108	18456560880	928706336	2389594	76.67	http://doi.org/10.46936/10.25585/60001365	SRP562490	https://www.ncbi.nlm.nih.gov/sra/?term=SRP562490	SRR32280875
NewNP1_85_FD	190731	2019	7	31	3122	13768281472	643954224	2316382	81.04	http://doi.org/10.46936/10.25585/60001365	SRP562439	https://www.ncbi.nlm.nih.gov/sra/?term=SRP562439	SRR32280793
NewNP1_69_FD	190806	2019	8	6	3128	16081378898	850490846	2323745	70.08	http://doi.org/10.46936/10.25585/60001365	SRP562514	https://www.ncbi.nlm.nih.gov/sra/?term=SRP562514	SRR32280968
NewNP2_102_FD	190807	2019	8	7	3129	7332723986	439859898	2221514	73.81	http://doi.org/10.46936/10.25585/60001365	SRP562541	https://www.ncbi.nlm.nih.gov/sra/?term=SRP562541	SRR32281016
NewNP1_124_FD	190821	2019	8	21	3143	23638067292	1126781750	2775324	58.33	http://doi.org/10.46936/10.25585/60001365	SRP562537	https://www.ncbi.nlm.nih.gov/sra/?term=SRP562537	SRR32280995
NewNP1_135_FD	190904	2019	9	4	3157	11410445162	637988924	2604036	68.67	http://doi.org/10.46936/10.25585/60001365	SRP562493	https://www.ncbi.nlm.nih.gov/sra/?term=SRP562493	SRR32280878
NewNP1_61_FD	191002	2019	10	2	3185	12325335740	754575650	2212630	71.01	http://doi.org/10.46936/10.25585/60001365	SRP562491	https://www.ncbi.nlm.nih.gov/sra/?term=SRP562491	SRR32280876
NewNP1_60_FD	191009	2019	10	9	3192	17507632184	938719033	2143194	76.25	http://doi.org/10.46936/10.25585/60001365	SRP562505	https://www.ncbi.nlm.nih.gov/sra/?term=SRP562505	SRR32280920
NewNP1_127_FD	191016	2019	10	16	3199	9158398244	498305742	2214692	54.82	http://doi.org/10.46936/10.25585/60001365	SRP562550	https://www.ncbi.nlm.nih.gov/sra/?term=SRP562550	SRR32281025
NewNP2_101_FD	191023	2019	10	23	3206	9152493238	547705840	2235534	63.72	http://doi.org/10.46936/10.25585/60001365	SRP562546	https://www.ncbi.nlm.nih.gov/sra/?term=SRP562546	SRR32281021
NewNP1_123_FD	191030	2019	10	30	3213	5759212782	298802861	2149660	43.76	http://doi.org/10.46936/10.25585/60001365	SRP562527	https://www.ncbi.nlm.nih.gov/sra/?term=SRP562527	SRR32280985
NewNP2_104_FD	191113	2019	11	13	3227	10469532754	594805319	2620287	80.67	http://doi.org/10.46936/10.25585/60001365	SRP562532	https://www.ncbi.nlm.nih.gov/sra/?term=SRP562532	SRR32280990
NewNP1_132_FD	191218	2019	12	18	3262	10956512888	696656346	2240052	75.76	http://doi.org/10.46936/10.25585/60001365	SRP562498	https://www.ncbi.nlm.nih.gov/sra/?term=SRP562498	SRR32280883
NewNP1_57_FD	200108	2020	1	8	3283	11298545706	682548349	2173720	74.65	http://doi.org/10.46936/10.25585/60001365	SRP562502	https://www.ncbi.nlm.nih.gov/sra/?term=SRP562502	SRR32280917
NewNP1_65_FD	200122	2020	1	22	3297	14065696810	750884777	2254909	74.84	http://doi.org/10.46936/10.25585/60001365	SRP562509	https://www.ncbi.nlm.nih.gov/sra/?term=SRP562509	SRR32280925
NewNP1_134_FD	200205	2020	2	5	3311	13240222392	726403637	2149123	62.02	http://doi.org/10.46936/10.25585/60001365	SRP562496	https://www.ncbi.nlm.nih.gov/sra/?term=SRP562496	SRR32280881
NewNP1_66_FD	200303	2020	3	3	3338	14407533328	694345084	2811113	63.27	http://doi.org/10.46936/10.25585/60001365	SRP562516	https://www.ncbi.nlm.nih.gov/sra/?term=SRP562516	SRR32280970
NewNP1_68_FD	200311	2020	3	11	3346	13697829402	735105099	2261861	75.88	http://doi.org/10.46936/10.25585/60001365	SRP562515	https://www.ncbi.nlm.nih.gov/sra/?term=SRP562515	SRR32280969
NewNP1_54_FD	200408	2020	4	8	3374	14762555166	686965916	2360707	82.84	http://doi.org/10.46936/10.25585/60001365	SRP562467	https://www.ncbi.nlm.nih.gov/sra/?term=SRP562467	SRR32280852
NewNP1_59_FD	200429	2020	4	29	3395	11166360910	583845346	2690531	76.47	http://doi.org/10.46936/10.25585/60001365	SRP562492	https://www.ncbi.nlm.nih.gov/sra/?term=SRP562492	SRR32280877
NewNP1_53_FD	200521	2020	5	21	3417	12151632588	527354037	2732404	87.03	http://doi.org/10.46936/10.25585/60001365	SRP562472	https://www.ncbi.nlm.nih.gov/sra/?term=SRP562472	SRR32280857
NewNP1_67_FD	200617	2020	6	17	3444	14188853014	769311420	3064985	75.42	http://doi.org/10.46936/10.25585/60001365	SRP562511	https://www.ncbi.nlm.nih.gov/sra/?term=SRP562511	SRR32280927
NewNP1_133_FD	200715	2020	7	15	3472	19841624084	962762894	2083902	69.45	http://doi.org/10.46936/10.25585/60001365	SRP562481	https://www.ncbi.nlm.nih.gov/sra/?term=SRP562481	SRR32280866
NewNP1_95_FD	200729	2020	7	29	3486	9171540378	525868810	2492269	64.1	http://doi.org/10.46936/10.25585/60001365	SRP562438	https://www.ncbi.nlm.nih.gov/sra/?term=SRP562438	SRR32280792
NewNP1_64_FD	200812	2020	8	12	3500	18114290388	977251591	2449252	76.68	http://doi.org/10.46936/10.25585/60001365	SRP562510	https://www.ncbi.nlm.nih.gov/sra/?term=SRP562510	SRR32280926
NewNP1_84_FD	200826	2020	8	26	3514	12661421272	744585649	2164493	71.54	http://doi.org/10.46936/10.25585/60001365	SRP562440	https://www.ncbi.nlm.nih.gov/sra/?term=SRP562440	SRR32280794
NewNP1_55_FD	200909	2020	9	9	3528	13619187092	712722033	2794988	60.45	http://doi.org/10.46936/10.25585/60001365	SRP563228	https://www.ncbi.nlm.nih.gov/sra/?term=SRP563228	SRR32310898
NewNP1_96_FD	200923	2020	9	23	3542	16702851712	924489546	2282690	68.96	http://doi.org/10.46936/10.25585/60001365	SRP562430	https://www.ncbi.nlm.nih.gov/sra/?term=SRP562430	SRR32280784
NewNP1_56_FD	201007	2020	10	7	3556	17104927264	976230728	2358045	71.05	http://doi.org/10.46936/10.25585/60001365	SRP562503	https://www.ncbi.nlm.nih.gov/sra/?term=SRP562503	SRR32280918
NewNP1_58_FD	201021	2020	10	21	3570	17891993624	923655751	2469667	61	http://doi.org/10.46936/10.25585/60001365	SRP562504	https://www.ncbi.nlm.nih.gov/sra/?term=SRP562504	SRR32280919
NewNP1_88_FD	201118	2020	11	18	3598	13829880110	855886690	2459444	75.61	http://doi.org/10.46936/10.25585/60001365	SRP562465	https://www.ncbi.nlm.nih.gov/sra/?term=SRP562465	SRR32280850
NewNP1_87_FD	201125	2020	11	25	3605	11140195630	683654382	2599446	74.3	http://doi.org/10.46936/10.25585/60001365	SRP562489	https://www.ncbi.nlm.nih.gov/sra/?term=SRP562489	SRR32280874
NewNP1_86_FD	201202	2020	12	2	3612	13954746238	848628255	2377109	73.69	http://doi.org/10.46936/10.25585/60001365	SRP562494	https://www.ncbi.nlm.nih.gov/sra/?term=SRP562494	SRR32280879
NewNP1_94_FD	201209	2020	12	9	3619	13219847660	811585174	2536203	71.09	http://doi.org/10.46936/10.25585/60001365	SRP562485	https://www.ncbi.nlm.nih.gov/sra/?term=SRP562485	SRR32280870
NewNP1_93_FD	201216	2020	12	16	3626	14244222298	814627399	2506545	73.31	http://doi.org/10.46936/10.25585/60001365	SRP562429	https://www.ncbi.nlm.nih.gov/sra/?term=SRP562429	SRR32280783
SCOP_210804	210804	2021	8	4	3857	6023535262	102089611	-999	22.67	N/A	SRP255988	https://www.ncbi.nlm.nih.gov/sra/?term=SRP255988+SRR29471981	SRR29471981
SCOP_210818	210818	2021	8	18	3871	7091471286	156546620	-999	28.33	N/A	SRP255988	https://www.ncbi.nlm.nih.gov/sra/?term=SRP255988+SRR29471980	SRR29471980
SCOP_210901	210901	2021	9	1	3885	7642707356	274645561	-999	57.2	N/A	SRP255988	https://www.ncbi.nlm.nih.gov/sra/?term=SRP255988+SRR29471969	SRR29471969
SCOP_210915	210915	2021	9	15	3899	6622636520	116055348	-999	23.77	N/A	SRP255988	https://www.ncbi.nlm.nih.gov/sra/?term=SRP255988+SRR29471958	SRR29471958
SCOP_210922	210922	2021	9	22	3906	6362917124	226408724	-999	46.06	N/A	SRP255988	https://www.ncbi.nlm.nih.gov/sra/?term=SRP255988+SRR29471956	SRR29471956
SCOP_210929	210929	2021	9	29	3913	12476106824	441904057	-999	60.42	N/A	SRP255988	https://www.ncbi.nlm.nih.gov/sra/?term=SRP255988+SRR29471955	SRR29471955
SCOP_211004	211004	2021	10	4	3918	8194807448	300709411	-999	59.79	N/A	SRP255988	https://www.ncbi.nlm.nih.gov/sra/?term=SRP255988+SRR29471954	SRR29471954
SCOP_211006	211006	2021	10	6	3920	11731172182	386851866	-999	52.77	N/A	SRP255988	https://www.ncbi.nlm.nih.gov/sra/?term=SRP255988+SRR29471953	SRR29471953
SCOP_211008	211008	2021	10	8	3922	7665075590	177984362	-999	27.32	N/A	SRP255988	https://www.ncbi.nlm.nih.gov/sra/?term=SRP255988+SRR29471952	SRR29471952
SCOP_211011	211011	2021	10	11	3925	7140741378	288307808	-999	56.26	N/A	SRP255988	https://www.ncbi.nlm.nih.gov/sra/?term=SRP255988+SRR29471951	SRR29471951
SCOP_211013	211013	2021	10	13	3927	14496906604	544445578	-999	66.03	N/A	SRP255988	https://www.ncbi.nlm.nih.gov/sra/?term=SRP255988+SRR29471979	SRR29471979
SCOP_211015	211015	2021	10	15	3929	9739515402	369062471	-999	57.51	N/A	SRP255988	https://www.ncbi.nlm.nih.gov/sra/?term=SRP255988+SRR29471978	SRR29471978
SCOP_211018	211018	2021	10	18	3932	7164460156	277907268	-999	56.43	N/A	SRP255988	https://www.ncbi.nlm.nih.gov/sra/?term=SRP255988+SRR29471977	SRR29471977
SCOP_211020	211020	2021	10	20	3934	6222427932	210074171	-999	41.15	N/A	SRP255988	https://www.ncbi.nlm.nih.gov/sra/?term=SRP255988+SRR29471976	SRR29471976
SCOP_211022	211022	2021	10	22	3936	7882153492	329569106	-999	60.26	N/A	SRP255988	https://www.ncbi.nlm.nih.gov/sra/?term=SRP255988+SRR29471975	SRR29471975
SCOP_211025	211025	2021	10	25	3939	11448859864	435820574	-999	59.29	N/A	SRP255988	https://www.ncbi.nlm.nih.gov/sra/?term=SRP255988+SRR29471974	SRR29471974
SCOP_211027	211027	2021	10	27	3941	5423956844	114576943	-999	35.88	N/A	SRP255988	https://www.ncbi.nlm.nih.gov/sra/?term=SRP255988+SRR29471973	SRR29471973
SCOP_211029	211029	2021	10	29	3943	7094296496	262198577	-999	59.54	N/A	SRP255988	https://www.ncbi.nlm.nih.gov/sra/?term=SRP255988+SRR29471972	SRR29471972
SCOP_211103	211103	2021	11	3	3948	9967069382	347082243	-999	57.4	N/A	SRP255988	https://www.ncbi.nlm.nih.gov/sra/?term=SRP255988+SRR29471971	SRR29471971
SCOP_211110	211110	2021	11	10	3955	7689381154	302023912	-999	62.08	N/A	SRP255988	https://www.ncbi.nlm.nih.gov/sra/?term=SRP255988+SRR29471970	SRR29471970
SCOP_211117	211117	2021	11	17	3962	6556606636	195413170	-999	48.5	N/A	SRP255988	https://www.ncbi.nlm.nih.gov/sra/?term=SRP255988+SRR29471968	SRR29471968
SCOP_211124	211124	2021	11	24	3969	10618164168	360752532	-999	49.95	N/A	SRP255988	https://www.ncbi.nlm.nih.gov/sra/?term=SRP255988+SRR29471967	SRR29471967
SCOP_211201	211201	2021	12	1	3976	8709580944	345162990	-999	62.22	N/A	SRP255988	https://www.ncbi.nlm.nih.gov/sra/?term=SRP255988+SRR29471966	SRR29471966
SCOP_211208	211208	2021	12	8	3983	9795175512	372238115	-999	60.91	N/A	SRP255988	https://www.ncbi.nlm.nih.gov/sra/?term=SRP255988+SRR29471965	SRR29471965
SCOP_211215	211215	2021	12	15	3990	4564951064	137875238	-999	41.03	N/A	SRP255988	https://www.ncbi.nlm.nih.gov/sra/?term=SRP255988+SRR29471964	SRR29471964
SCOP_211222	211222	2021	12	22	3997	6228495716	222322896	-999	53.14	N/A	SRP255988	https://www.ncbi.nlm.nih.gov/sra/?term=SRP255988+SRR29471963	SRR29471963
SCOP_211229	211229	2021	12	29	4004	9133350062	295984261	-999	49.48	N/A	SRP255988	https://www.ncbi.nlm.nih.gov/sra/?term=SRP255988+SRR29471962	SRR29471962
SCOP_220105	220105	2022	1	5	4011	5920632990	190760139	-999	43.6	N/A	SRP255988	https://www.ncbi.nlm.nih.gov/sra/?term=SRP255988+SRR29471961	SRR29471961
SCOP_220112	220112	2022	1	12	4018	8991843130	261106741	-999	43.89	N/A	SRP255988	https://www.ncbi.nlm.nih.gov/sra/?term=SRP255988+SRR29471960	SRR29471960
SCOP_220119	220119	2022	1	19	4025	8901787334	309854854	-999	56.5	N/A	SRP255988	https://www.ncbi.nlm.nih.gov/sra/?term=SRP255988+SRR29471959	SRR29471959
SCOP_220126	220126	2022	1	26	4032	11787114360	323279350	-999	45.92	N/A	SRP255988	https://www.ncbi.nlm.nih.gov/sra/?term=SRP255988+SRR29471957	SRR29471957
