# Supplementary material for: Climate-driven succession in marine microbiome biodiversity and biogeochemical function
Source: Nat Commun. 2025 Apr 25;16:3926. doi: 10.1038/s41467-025-59382-1 (PMC12032349; doi:10.1038/s41467-025-59382-1)
Supplement: Supplementary file 4 — Supplementary Data 2 [file 41467_2025_59382_MOESM4_ESM.csv]

GeneSystem	Gene	Type	Annotation
KO	K01113	APase	phoD; alkaline phosphatase D [EC:3.1.3.1]
KO	K01077	APase	"E3.1.3.1, phoA, phoB; alkaline phosphatase [EC:3.1.3.1]"
KO	K07658	APase	"phoB1, phoP; two-component system, OmpR family, alkaline phosphatase synthesis r"
KO	K01078	APase	PHO; acid phosphatase [EC:3.1.3.2]
KO	K09474	APase	phoN; acid phosphatase (class A) [EC:3.1.3.2]
KO	K02014	Fe	TC.FEV.OM; iron complex outermembrane recepter protein
KO	K16087	Fe	"TC.FEV.OM3, tbpA, hemR, lbpA, hpuB, bhuR, hugA, hmbR; hemoglobin/transferrin/lac"
KO	K16089	Fe	"TC.FEV.OM2, cirA, cfrA, hmuR; outer membrane receptor for ferrienterochelin and"
KO	K02016	Fe	ABC.FEV.S; iron complex transport system substrate-binding protein
KO	K02013	Fe	ABC.FEV.A; iron complex transport system ATP-binding protein [EC:7.2.2.-]
KO	K02015	Fe	ABC.FEV.P; iron complex transport system permease protein
KO	K16088	Fe	"TC.FEV.OM1, fhuE, fpvA, fptA; outer-membrane receptor for ferric coprogen and fe"
KO	K04759	Fe	feoB; ferrous iron transport protein B
KO	K04758	Fe	feoA; ferrous iron transport protein A
KO	K13283	Fe	fieF; ferrous-iron efflux pump FieF
KO	K10123	Fe	feoC; putative ferrous iron transport protein C
KO	K02575	Nitrate/nitrite	"NRT2, narK, nrtP, nasA; MFS transporter, NNP family, nitrate/nitrite transporter"
KO	K00366	Nitrate/nitrite	nirA; ferredoxin-nitrite reductase [EC:1.7.7.1]
KO	K00367	Nitrate/nitrite	narB; ferredoxin-nitrate reductase [EC:1.7.7.2]
KO	K07685	Nitrate/nitrite	"narP; two-component system, NarL family, nitrate/nitrite response regulator NarP"
KO	K10534	Nitrate/nitrite	NR; nitrate reductase (NAD(P)H) [EC:1.7.1.1 1.7.1.2 1.7.1.3]
KO	K00362	Nitrate/nitrite	nirB; nitrite reductase (NADH) large subunit [EC:1.7.1.15]
KO	K15576	Nitrate/nitrite	"nrtA, nasF, cynA; nitrate/nitrite transport system substrate-binding protein"
KO	K00372	Nitrate/nitrite	"nasC, nasA; assimilatory nitrate reductase catalytic subunit [EC:1.7.99.-]"
KO	K15578	Nitrate/nitrite	"nrtC, nasD; nitrate/nitrite transport system ATP-binding protein [EC:7.3.2.4]"
KO	K15577	Nitrate/nitrite	"nrtB, nasE, cynB; nitrate/nitrite transport system permease protein"
KO	K00368	Nitrate/nitrite	nirK; nitrite reductase (NO-forming) [EC:1.7.2.1]
KO	K00370	Nitrate/nitrite	"narG, narZ, nxrA; nitrate reductase / nitrite oxidoreductase, alpha subunit [EC:"
KO	K00363	Nitrate/nitrite	nirD; nitrite reductase (NADH) small subunit [EC:1.7.1.15]
KO	K07684	Nitrate/nitrite	"narL; two-component system, NarL family, nitrate/nitrite response regulator NarL"
KO	K00371	Nitrate/nitrite	"narH, narY, nxrB; nitrate reductase / nitrite oxidoreductase, beta subunit [EC:1"
KO	K07673	Nitrate/nitrite	"narX; two-component system, NarL family, nitrate/nitrite sensor histidine kinase"
KO	K15579	Nitrate/nitrite	"nrtD, cynD; nitrate/nitrite transport system ATP-binding protein"
KO	K00374	Nitrate/nitrite	"narI, narV; nitrate reductase gamma subunit [EC:1.7.5.1 1.7.99.-]"
KO	K00373	Nitrate/nitrite	"narJ, narW; nitrate reductase molybdenum cofactor assembly chaperone NarJ/NarW"
KO	K02567	Nitrate/nitrite	napA; nitrate reductase (cytochrome) [EC:1.9.6.1]
KO	K02598	Nitrate/nitrite	nirC; nitrite transporter
KO	K02568	Nitrate/nitrite	"napB; nitrate reductase (cytochrome), electron transfer subunit"
KO	K15864	Nitrate/nitrite	nirS; nitrite reductase (NO-forming) / hydroxylamine reductase [EC:1.7.2.1 1.7.9
KO	K03385	Nitrate/nitrite	nrfA; nitrite reductase (cytochrome c-552) [EC:1.7.2.2]
KO	K02570	Nitrate/nitrite	napD; periplasmic nitrate reductase NapD
KO	K15876	Nitrate/nitrite	nrfH; cytochrome c nitrite reductase small subunit
KO	K02571	Nitrate/nitrite	napE; periplasmic nitrate reductase NapE
KO	K07674	Nitrate/nitrite	"narQ; two-component system, NarL family, nitrate/nitrite sensor histidine kinase"
KO	K00360	Nitrate/nitrite	nasB; assimilatory nitrate reductase electron transfer subunit [EC:1.7.99.-]
KO	K04018	Nitrate/nitrite	nrfG; formate-dependent nitrite reductase complex subunit NrfG
KO	K17877	Nitrate/nitrite	NIT-6; nitrite reductase (NAD(P)H) [EC:1.7.1.4]
KO	K19343	Nitrate/nitrite	"nirI; NosR/NirI family transcriptional regulator, nitrite reductase regulator"
KO	K04488	Nfix	"iscU, nifU; nitrogen fixation protein NifU and related proteins"
KO	K02585	Nfix	nifB; nitrogen fixation protein NifB
KO	K15861	Nfix	"fixK; CRP/FNR family transcriptional regulator, nitrogen fixation regulation pro"
KO	K02597	Nfix	nifZ; nitrogen fixation protein NifZ
KO	K02596	Nfix	nifX; nitrogen fixation protein NifX
KO	K02593	Nfix	nifT; nitrogen fixation protein NifT
KO	K15790	Nfix	nifQ; nitrogen fixation protein NifQ
KO	K01428	Urea	ureC; urease subunit alpha [EC:3.5.1.5]
KO	K03189	Urea	ureG; urease accessory protein
KO	K03190	Urea	"ureD, ureH; urease accessory protein"
KO	K03188	Urea	ureF; urease accessory protein
KO	K11960	Urea	urtB; urea transport system permease protein
KO	K03187	Urea	ureE; urease accessory protein
KO	K11959	Urea	urtA; urea transport system substrate-binding protein
KO	K01429	Urea	ureB; urease subunit beta [EC:3.5.1.5]
KO	K01430	Urea	ureA; urease subunit gamma [EC:3.5.1.5]
KO	K11961	Urea	urtC; urea transport system permease protein
KO	K11962	Urea	urtD; urea transport system ATP-binding protein
KO	K11963	Urea	urtE; urea transport system ATP-binding protein
KO	K03192	Urea	ureJ; urease accessory protein
KO	K01941	Urea	E6.3.4.6; urea carboxylase [EC:6.3.4.6]
KO	K01427	Urea	URE; urease [EC:3.5.1.5]
KO	K14048	Urea	ureAB; urease subunit gamma/beta [EC:3.5.1.5]
KO	K08717	Urea	utp; urea transporter
KO	K02042	phn	phnE; phosphonate transport system permease protein
KO	K02044	phn	phnD; phosphonate transport system substrate-binding protein
KO	K02041	phn	phnC; phosphonate transport system ATP-binding protein [EC:7.3.2.2]
KO	K03430	phn	phnW; 2-aminoethylphosphonate-pyruvate transaminase [EC:2.6.1.37]
KO	K06162	phn	phnM; alpha-D-ribose 1-methylphosphonate 5-triphosphate diphosphatase [EC:3.6.1.
KO	K06164	phn	phnI; alpha-D-ribose 1-methylphosphonate 5-triphosphate synthase subunit PhnI [E
KO	K06163	phn	phnJ; alpha-D-ribose 1-methylphosphonate 5-phosphate C-P lyase [EC:4.7.1.1]
KO	K05780	phn	phnL; alpha-D-ribose 1-methylphosphonate 5-triphosphate synthase subunit PhnL [E
KO	K05781	phn	phnK; putative phosphonate transport system ATP-binding protein
KO	K02043	phn	"phnF; GntR family transcriptional regulator, phosphonate transport system regula"
KO	K06165	phn	phnH; alpha-D-ribose 1-methylphosphonate 5-triphosphate synthase subunit PhnH [E
KO	K06166	phn	phnG; alpha-D-ribose 1-methylphosphonate 5-triphosphate synthase subunit PhnG [E
KO	K18049	phn	mpnS; methylphosphonate synthase [EC:1.13.11.73]
KO	K18916	phn	ptxD; phosphonate dehydrogenase [EC:1.20.1.1]
KO	K12905	phn	phpD; 2-hydroxyethylphosphonate dioxygenase [EC:1.13.11.72]
KO	K11084	phn	phnT; 2-aminoethylphosphonate transport system ATP-binding protein
KO	K11082	phn	phnV; 2-aminoethylphosphonate transport system permease protein
KO	K11083	phn	phnU; 2-aminoethylphosphonate transport system permease protein
KO	K11081	phn	phnS; 2-aminoethylphosphonate transport system substrate-binding protein
KO	K12909	phn	phpI; carboxyvinyl-carboxyphosphonate phosphorylmutase [EC:2.7.8.23]
KO	K09469	phn	aepZ; 2-aminoethylphosphonate-pyruvate transaminase
KO	K09994	phn	phnO; (aminoalkyl)phosphonate N-acetyltransferase [EC:2.3.1.280]
KO	K02040	pst	pstS; phosphate transport system substrate-binding protein
KO	K02038	pst	pstA; phosphate transport system permease protein
KO	K02037	pst	pstC; phosphate transport system permease protein
KO	K02036	pst	pstB; phosphate transport system ATP-binding protein [EC:7.3.2.1]
Pfam	PF00128	Carbon	Alpha amylase, catalytic domain
Pfam	PF00150	Carbon	Cellulase (glycosyl hydrolase family 5)
Pfam	PF00062	Carbon	C-type lysozyme/alpha-lactalbumin family
Pfam	PF07212	Carbon	Hyaluronidase protein (HylP)
Pfam	PF16499	Carbon	Alpha galactosidase A
Pfam	PF01204	Carbon	Trehalase
Pfam	PF00959	Carbon	Phage lysozyme
Pfam	PF01832	Carbon	Mannosyl-glycoprotein endo-beta-N-acetylglucosaminidase
Pfam	PF09206	Carbon	Alpha-L-arabinofuranosidase B, catalytic
Pfam	PF05270	Carbon	Alpha-L-arabinofuranosidase B (ABFB) domain
Pfam	PF06964	Carbon	Alpha-L-arabinofuranosidase C-terminal domain
Pfam	PF01120	Carbon	Alpha-L-fucosidase
Pfam	PF13088	Carbon	BNR repeat-like domain
Pfam	PF15892	Carbon	BNR repeat-containing family member
Pfam	PF00232	Carbon	Glycosyl hydrolase family 1
Pfam	PF00331	Carbon	Glycosyl hydrolase family 10
Pfam	PF12899	Carbon	Alkaline and neutral invertase
Pfam	PF12905	Carbon	Endo-alpha-N-acetylgalactosaminidase
Pfam	PF17132	Carbon	alpha-L-rhamnosidase
Pfam	PF05838	Carbon	Glycosyl hydrolase 108
Pfam	PF00457	Carbon	Glycosyl hydrolases family 11
Pfam	PF03537	Carbon	Glycoside-hydrolase family GH114
Pfam	PF15979	Carbon	Glycosyl hydrolase family 115
Pfam	PF01670	Carbon	Glycosyl hydrolase family 12
Pfam	PF06824	Carbon	Metal-independent alpha-mannosidase (GH125)
Pfam	PF07944	Carbon	Beta-L-arabinofuranosidase, GH127 catalytic domain
Pfam	PF11308	Carbon	Glycosyl hydrolases related to GH101 family, GH129
Pfam	PF04041	Carbon	beta-1,4-mannooligosaccharide phosphorylase
Pfam	PF01373	Carbon	Glycosyl hydrolase family 14
Pfam	PF00723	Carbon	Glycosyl hydrolases family 15
Pfam	PF00722	Carbon	Glycosyl hydrolases family 16
Pfam	PF00332	Carbon	Glycosyl hydrolases family 17
Pfam	PF00704	Carbon	Glycosyl hydrolases family 18
Pfam	PF00182	Carbon	Chitinase class I
Pfam	PF00703	Carbon	Glycosyl hydrolases family 2
Pfam	PF00728	Carbon	Glycosyl hydrolase family 20, catalytic domain
Pfam	PF02838	Carbon	Glycosyl hydrolase family 20, domain 2
Pfam	PF01183	Carbon	Glycosyl hydrolases family 25
Pfam	PF02156	Carbon	Glycosyl hydrolase family 26
Pfam	PF00295	Carbon	Glycosyl hydrolases family 28
Pfam	PF02836	Carbon	Glycosyl hydrolases family 2, TIM barrel domain
Pfam	PF02837	Carbon	Glycosyl hydrolases family 2, sugar binding domain
Pfam	PF00933	Carbon	Glycosyl hydrolase family 3 N terminal domain
Pfam	PF02055	Carbon	Glycosyl hydrolase family 30 TIM-barrel domain
Pfam	PF17189	Carbon	Glycosyl hydrolase family 30 beta sandwich domain
Pfam	PF01055	Carbon	Glycosyl hydrolases family 31 TIM-barrel domain
Pfam	PF08244	Carbon	Glycosyl hydrolases family 32 C terminal
Pfam	PF00251	Carbon	Glycosyl hydrolases family 32 N-terminal domain
Pfam	PF01301	Carbon	Glycosyl hydrolases family 35
Pfam	PF17167	Carbon	Glycosyl hydrolase 36 superfamily, catalytic domain
Pfam	PF16874	Carbon	Glycosyl hydrolase family 36 C-terminal domain
Pfam	PF16875	Carbon	Glycosyl hydrolase family 36 N-terminal domain
Pfam	PF01074	Carbon	Glycosyl hydrolases family 38 N-terminal domain
Pfam	PF07748	Carbon	Glycosyl hydrolases family 38 C-terminal domain
Pfam	PF01229	Carbon	Glycosyl hydrolases family 39
Pfam	PF01915	Carbon	Glycosyl hydrolase family 3 C-terminal domain
Pfam	PF02056	Carbon	Family 4 glycosyl hydrolase
Pfam	PF02449	Carbon	Beta-galactosidase
Pfam	PF08533	Carbon	Beta-galactosidase C-terminal domain
Pfam	PF08532	Carbon	Beta-galactosidase trimerisation domain
Pfam	PF04616	Carbon	Glycosyl hydrolases family 43
Pfam	PF12891	Carbon	Glycoside hydrolase family 44
Pfam	PF02015	Carbon	Glycosyl hydrolase family 45
Pfam	PF01374	Carbon	Glycosyl hydrolase family 46
Pfam	PF01532	Carbon	Glycosyl hydrolase family 47
Pfam	PF03718	Carbon	Glycosyl hydrolase family 49
Pfam	PF11975	Carbon	Family 4 glycosyl hydrolase C-terminal domain
Pfam	PF03512	Carbon	Glycosyl hydrolase family 52
Pfam	PF07745	Carbon	Glycosyl hydrolase family 53
Pfam	PF01630	Carbon	Hyaluronidase
Pfam	PF03065	Carbon	Glycosyl hydrolase family 57
Pfam	PF02057	Carbon	Glycosyl hydrolase family 59
Pfam	PF01341	Carbon	Glycosyl hydrolases family 6
Pfam	PF03443	Carbon	Auxiliary Activity family 9 (formerly GH61)
Pfam	PF03664	Carbon	Glycosyl hydrolase family 62
Pfam	PF03200	Carbon	Glycosyl hydrolase family 63 C-terminal domain
Pfam	PF16923	Carbon	Glycosyl hydrolase family 63 N-terminal domain
Pfam	PF16483	Carbon	Beta-1,3-glucanase
Pfam	PF03633	Carbon	Glycosyl hydrolase family 65, C-terminal domain
Pfam	PF03632	Carbon	Glycosyl hydrolase family 65 central catalytic domain
Pfam	PF03636	Carbon	Glycosyl hydrolase family 65, N-terminal domain
Pfam	PF13199	Carbon	Glycosyl hydrolase family 66
Pfam	PF07477	Carbon	Glycosyl hydrolase family 67 C-terminus
Pfam	PF07488	Carbon	Glycosyl hydrolase family 67 middle domain
Pfam	PF03648	Carbon	Glycosyl hydrolase family 67 N-terminus
Pfam	PF02435	Carbon	Levansucrase/Invertase
Pfam	PF00840	Carbon	Glycosyl hydrolase family 7
Pfam	PF02324	Carbon	Glycosyl hydrolase family 70
Pfam	PF03659	Carbon	Glycosyl hydrolase family 71
Pfam	PF03198	Carbon	Glucanosyltransferase
Pfam	PF07335	Carbon	Fungal chitosanase of glycosyl hydrolase group 75
Pfam	PF03663	Carbon	Glycosyl hydrolase family 76
Pfam	PF02446	Carbon	4-alpha-glucanotransferase
Pfam	PF16862	Carbon	Glycosyl hydrolase family 79 C-terminal beta domain
Pfam	PF03662	Carbon	Glycosyl hydrolase family 79, N-terminal domain
Pfam	PF01270	Carbon	Glycosyl hydrolases family 8
Pfam	PF03639	Carbon	Glycosyl hydrolase family 81 N-terminal domain
Pfam	PF03644	Carbon	Glycosyl hydrolase family 85
Pfam	PF07470	Carbon	Glycosyl Hydrolase Family 88
Pfam	PF00759	Carbon	Glycosyl hydrolase family 9
Pfam	PF07971	Carbon	Glycosyl hydrolase family 92 catalytic domain
Pfam	PF10566	Carbon	Glycoside hydrolase 97
Pfam	PF08306	Carbon	Glycosyl hydrolase family 98
Pfam	PF16317	Carbon	Glycosyl hydrolase family 99
Pfam	PF11790	Carbon	Glycosyl hydrolase catalytic core
Pfam	PF11397	Carbon	Glycosyltransferase (GlcNAc)
Pfam	PF07429	Carbon	4-alpha-L-fucosyltransferase glycosyl transferase group 56
Pfam	PF12741	Carbon	Susd and RagB outer membrane lipoprotein
Pfam	PF12771	Carbon	Starch-binding associating with outer membrane
Pfam	PF14322	Carbon	Starch-binding associating with outer membrane
Pfam	PF07980	Carbon	SusD family
Pfam	PF13715	Carbon	CarboxypepD_reg-like domain
Pfam	PF07715	Carbon	TonB-dependent Receptor Plug Domain
Pfam	PF00593	Carbon	TonB dependent receptor
Pfam	PF07660	Carbon	Secretin and TonB N terminus short domain
Pfam	PF00950	Carbon	ABC 3 transport family
Pfam	PF01061	Carbon	ABC-2 type transporter
Pfam	PF12679	Carbon	ABC-2 family transporter protein
Pfam	PF12730	Carbon	ABC-2 family transporter protein
Pfam	PF00664	Carbon	ABC transporter transmembrane region
Pfam	PF06472	Carbon	ABC transporter transmembrane region 2
Pfam	PF13748	Carbon	ABC transporter transmembrane region
Pfam	PF00005	Carbon	ABC transporter
Pfam	PF16326	Carbon	ABC transporter C-terminal domain
Pfam	PF02405	Carbon	Permease MlaE
Pfam	PF08402	Carbon	TOBE domain
Pfam	PF03829	Carbon	PTS system glucitol/sorbitol-specific IIA component
Pfam	PF03830	Carbon	PTS system sorbose subfamily IIB component
Pfam	PF01885	Carbon	RNA 2'-phosphotransferase, Tpt1 / KptA family
Pfam	PF00358	Carbon	phosphoenolpyruvate-dependent sugar phosphotransferase system, EIIA 1
Pfam	PF00367	Carbon	phosphotransferase system, EIIB
Pfam	PF02378	Carbon	Phosphotransferase system, EIIC
Pfam	PF13303	Carbon	Phosphotransferase system, EIIC
Pfam	PF02255	Carbon	PTS system, Lactose/Cellobiose specific IIA subunit
Pfam	PF02302	Carbon	PTS system, Lactose/Cellobiose specific IIB subunit
Pfam	PF13347	Carbon	MFS/sugar transport protein
Pfam	PF07690	Carbon	Major Facilitator Superfamily
Pfam	PF00083	Carbon	Sugar (and other) transporter
Pfam	PF05977	Carbon	Transmembrane secretion effector
Pfam	PF06779	Carbon	Uncharacterised MFS-type transporter YbfB
Pfam	PF12832	Carbon	MFS_1 like family
Pfam	PF01306	Carbon	LacY proton/sugar symporter
Pfam	PF05631	Carbon	Sugar-tranasporters, 12 TM
